# Supplementary material for: Sensory input-dependent gain modulation of the optokinetic nystagmus by mid-infrared stimulation in pigeons
Source: eLife. 2023 Feb 28;12:e78729. doi: 10.7554/eLife.78729 (PMC9977280; doi:10.7554/eLife.78729)
Supplement: Source code 1. [file elife-78729-code1.zip]

Archive with 1 entries (1 files):
- 17-03-2022-RA-eLife-78729/find_saccade_sample_code.m
